# Supplementary material for: Pollen as Bee Medicine: Is Prevention Better than Cure?
Source: Biology (Basel). 2023 Mar 24;12(4):497. doi: 10.3390/biology12040497 (PMC10135463; doi:10.3390/biology12040497)
Supplement: Supplementary file 1 [file biology-12-00497-s001.zip]

Archive with 1 entries (1 files):
- biology-2208199-supplementary.pdf
